# Supplementary material for: Lychee Fermented by Mixed Probiotic Strains Alleviates D-Galactose-Induced Skeletal Muscle and Intestinal Aging in Mice
Source: Foods. 2025 Oct 29;14(21):3684. doi: 10.3390/foods14213684 (PMC12609573; doi:10.3390/foods14213684)
Supplement: Supplementary file 1 [file foods-14-03684-s001.zip]

Archive with 1 entries (1 files):
- foods-3922285-supplementary.pdf
